# Supplementary material for: Homoplasy as an Auxiliary Criterion for Species Delimitation
Source: Microorganisms. 2021 Jan 28;9(2):273. doi: 10.3390/microorganisms9020273 (PMC7911335; doi:10.3390/microorganisms9020273)
Supplement: Supplementary file 1 [file microorganisms-09-00273-s001.zip › Table S1.xlsx]

## Sheet: Sheet1
	Species	ITS_Sequences	LSU D1/D2 Sequences
Candida	C. albicans	AB032172	U45776
		MT136517.1	MF767813.1
		MF797732.1	MF767764.1
		MF767735.1	MF767809.1
		KY101860.1	MF767684.1
	C. tropicalis	AF287910	U45749
		MH260384.1	MH545915.1
		MF767860.1	MF767869.1
		KY102465.1	KY106830.1
		KY102303.1	KY106829.1
	C. parapsilosis	NR_130673	U45754
		KY102303.1	MF767667.1
		KY102294.1	MF767654.1
		KY102291.1	KY106668.1
		KY102289.1
	C. metapsilosis	FJ872019	AY497667
		MT444954.1	KY106575.1
		JQ585714.1	KY106576.1
		EU564207.1
		EU484055.1
	C. orthopsilosis	FJ872018	FJ746056
		KM014573.1	MT001254.1
		FN812686.1	KY106634.1
		LC389314.1	KY106632.1
		LC389312.1	KY106628.1
	C. glabrata	AY046165	U44808
		LC389256.1	MF767834.1
		KC408963.1	KY106479.1
		LC317495.1	KY106475.1
		KX450827.1	KY106472.1
	C. auris	AB375772	AB375773
		MK294592.1	MK308741.1
		MK294582.1	MK308736.1
		MK294581.1	MK308741.1
		MF167537.1	MH549192.1
Debaryomyces	D. hansenii	AF210327	U45808
		KP132002.1	KC534842.1
		GQ458019.1	KC111444.1
		KJ579951.1	FJ748670.1
		GQ458025.1	LC434095.1
	D. fabryi	AB053098	U94927
		AB220036.1	KY107483.1
		KX622780.1	AB498991.1
		KY103197.1	KY107488.1
		AB220031.1	KY107479.1
	D. coudertii	AM992914	U45846
		MH595278.1	NG_054827.1
		JN942655.1	U45846.1
	D. robertsiae	AB054019	U45805
		MH595316.1	MH595071.1
		KY103289.1	NG_054860.1
		KY103287.1	KY107582.1
	D. maramus	AB053102	U45838
		JN942650.1	KY107565.1
		MH595320.1	EU056291.1
		KY103276.1	KY107567.1
			KY107570.1
Kazachstania	K. africana	AY046155	U68550
		KY103621.1	KY107900.1
		KY103618.1	KY107899.1
		NR_138194.1	KY107898.1
		KY103620.1
	K. naganishii	AB097398	AB088404
		KY103658.1	KY107937.1
		KY103657.1	KY107936.1
		KY103656.1	KY107935.1
	K. unispora	AY046154	U68554
		MK268124.1	KY107963.1
		MH636859.1	KY107962.1
		KY103687.1	KY107960.1
		KY103684.1
		KJ128242.1
		EU789404.1
		KY103688.1
	K. servazii	AY046153	U68558
		KY103666.1	MG518191.1
		MK034963.1	KY107945.1
		MT004758.1	MG518190.1
		MT004751.1
		MT645400.1
	K. barnettii	AY046173	AJ508590
		NR_155227.1	MH488995.1
		KY103623.1	KY107903.1
		FN394006.1	FN393991.1
		D89897.1
Saccharomyces	S. cerevisiae	AY046146	U44806
		Z95942.1	MT322857.1
		KY105146.1	MN944425.1
		KY105141.1	MN904787.1
		KY105099.1	MN648833.1
	S. paradoxus	AY046148	U68555
		KY105204.1	KY109446.1
		KY105205.1	KY109455.1
		KY105207.1	KY109450.1
		KY105210.1	KY109444.1
	S. cariocanus	MH595281.1	MH595173.1
		KY104989.1	AF398478
		KY104990.1	KY109236.1
			NG_55021.1
	S. mikatae	AY046149	AF398479
		KY105199.1	KY109440.1
		KY105200.1	AB040996.1
		KY105201.1	KY109438.1
		KY105202.1
	S. bayanus	AY046152	U94931
		EU145763.1	KY109214.1
		Z95947.1	KY109213.1
		KY104962.1	KY109212.1
		KY104953.1	KY109215.1
	S. pastorianus	AY046151	AY048172
		KY105227.1	KY109459.1
		KY105223.1	KP979630.1
		KY104985.1	KY109231.1
		KY104979.1	KY109230.1
		KY104972.1
	S. uvarum	AY130306	AY130339
		EU145772.1	KY109470.1
		EU145773.1	KY109464.1
		EU145770.1	KY109463.1
		EU145771.1	KY109471.1
